# Supplementary material for: Functionalization of Octacalcium Phosphate Bone Graft with Cisplatin and Zoledronic Acid: Physicochemical and Bioactive Properties
Source: Int J Mol Sci. 2023 Jul 19;24(14):11633. doi: 10.3390/ijms241411633 (PMC10380611; doi:10.3390/ijms241411633)
Supplement: Supplementary file 1 [file ijms-24-11633-s001.zip]

Archive with 1 entries (1 files):
- ijms-2422892-supplementary.pdf
